# Supplementary material for: Herbicidal Activity of the Invasive Weed Malachra capitata L.: Growth Stage Dependence, Bioassay-Guided Fractionation, and Physiological Effects on Seed Germination
Source: Plants (Basel). 2026 Mar 8;15(5):832. doi: 10.3390/plants15050832 (PMC12987214; doi:10.3390/plants15050832)
Supplement: Supplementary file 1 [file plants-15-00832-s001.zip]

Archive with 1 entries (1 files):
- plants-4167176-supplementary.pdf
